# Supplementary material for: Clinical impact of melatonin on breast cancer patients undergoing chemotherapy; effects on cognition, sleep and depressive symptoms: A randomized, double-blind, placebo-controlled trial
Source: PLoS One. 2020 Apr 17;15(4):e0231379. doi: 10.1371/journal.pone.0231379 (PMC7164654; doi:10.1371/journal.pone.0231379)
Supplement: S1 File — (XLSX) [file pone.0231379.s004.xlsx]

## Sheet: Data
Code	ChemoGroup	Age	YearsStudy	BMI	SAH	Thyroid	DM	Infarct	Asthma	SSRI	Tricyclic	Benzo	Antipsyc	VASPain1	VASPain2	TotalEORTC231	TotalEORTC232	TotalEORTCQLQ301	TotalEORTCQLQ302	EORTC23Delta	EORTCQLQ30Delta	TotalPSQI1	TotalPSQI2	PSQIDeltaN	TotalBDI1	TotalBDI2	BDIDelta	TMTATime1	TMTATime2	TMTBTime1	TMTBTime2	RAVLTA1_A51	RAVLTA1_A52	RAVLTA71	RAVLTA72	RAVLTTotalRecog1	RAVLTTotalRecog2	COWATOrt1	COWATOrt2	COWATSem1	COWATSem2	GNGHit1	GNGHit2	GNGFA1	GNGFA2	GNGDprime1	GNGDprime2	TMTATimeDeltaN	TMTBTimeDeltaN
13	1	59	5	41	1	2	2	2	2	1	1	2	1	70	30	27	23	64	53	-0.15	-0.17	5	2	-0.6	21	17	-0.19	69	78	175	152	16	34	0	9	39	47	34	45	14	17	0.819	0.865	0.155	0.107	1.93	2.34	0.13	-0.13
3	1	59	8	29	1	2	2	2	2	2	2	1	2	50	30	32	25	38	33	-0.22	-0.13	9	6	-0.33	3	0	-1	32	29	163	79	47	54	9	10	46	48	32	42	18	20	0.848	0.609	0.179	0.25	1.95	0.95	-0.09	-0.52
32	2	67	6	24	1	2	1	2	2	2	2	2	2	50	0	34	23	48	36	-0.32	-0.25	13	4	-0.69	25	10	-0.6	120	73	289	190	31	42	6	6	45	50	19	29	15	8	0.836	0.793	0.083	0.083	2.36	2.2	-0.39	-0.34
34	3	37	11	23	2	2	2	2	2	2	2	2	2	40	0	27	23	29	33	-0.15	0.14	6	6	0	4	5	0.25	23	16	63	35	49	59	13	14	50	50	32	39	15	16	0.928	0.951	0.024	0.024	3.44	3.64	-0.3	-0.44
7	1	64	8	24	2	2	2	2	2	2	2	2	2	50	0	24	25	41	43	0.04	0.05	10	5	-0.5	6	7	0.17	53	39	187	118	31	35	1	5	38	43	31	41	11	15	0.848	0.911	0.286	0.036	1.59	3.15	-0.26	-0.37
27	2	50	15	23	2	2	2	2	2	1	2	2	2	20	0	23	19	35	30	-0.17	-0.14	3	1	-0.67	6	1	-0.83	23	18	48	34	44	54	11	13	50	50	54	61	20	25	0.948	0.957	0.06	0.012	3.19	3.98	-0.22	-0.29
19	1	38	3	25	2	2	2	2	2	1	2	2	2	20	0	26	20	40	32	-0.23	-0.2	3	0	-1	19	3	-0.84	49	38	128	104	36	43	9	8	44	44	37	41	19	16	999	999	999	999	999	999	-0.22	-0.19
29	2	55	5	27	2	1	2	2	2	2	2	2	2	90	80	34	24	44	45	-0.29	0.02	8	7	-0.13	4	8	1	33	28	125	85	42	49	9	8	45	44	33	37	12	12	0.957	0.943	0.119	0.083	2.9	2.96	-0.15	-0.32
8	2	66	10	28	2	2	2	2	2	2	2	2	2	60	0	36	23	48	41	-0.36	-0.15	10	6	-0.4	13	9	-0.31	59	35	88	71	39	51	7	10	47	48	34	40	15	17	0.945	0.948	0.012	0.036	3.86	3.43	-0.41	-0.19
1	2	70	11	24	1	2	2	2	2	2	2	1	2	60	50	46	35	54	45	-0.24	-0.17	19	15	-0.21	20	14	-0.3	33	30	103	88	41	47	7	9	43	46	29	36	13	17	0.698	0.609	0.286	0.25	1.09	0.95	-0.09	-0.15
25	1	37	11	24	1	2	2	2	2	2	2	2	2	70	50	30	22	46	51	-0.27	0.11	9	5	-0.44	10	9	-0.1	24	23	86	67	41	46	9	11	48	49	24	31	19	17	0.776	0.902	0.179	0.06	1.68	2.85	-0.04	-0.22
26	3	56	11	32	2	2	2	2	2	2	2	2	2	30	0	46	26	62	56	-0.43	-0.1	12	8	-0.33	14	8	-0.43	33	26	72	67	35	46	6	9	44	50	29	32	21	17	0.859	0.836	0.167	0.202	2.04	1.81	-0.21	-0.07
5	2	59	4	25	2	1	2	2	2	2	2	2	2	60	50	32	30	43	39	-0.06	-0.09	7	6	-0.14	16	8	-0.5	85	61	229	179	24	31	4	4	32	36	22	28	11	11	0.592	0.865	0.333	0.405	0.66	1.34	-0.28	-0.22
17	1	50	15	32	2	2	2	2	2	2	2	2	2	70	10	28	21	34	31	-0.25	-0.09	7	4	-0.43	3	1	-0.67	24	21	55	34	52	55	14	14	50	50	43	47	19	19	0.92	0.908	0.131	0.155	2.52	2.35	-0.13	-0.38
11	2	45	15	26	2	2	2	2	2	2	2	2	2	60	60	25	19	41	33	-0.24	-0.2	4	2	-0.5	0	3	999	35	31	73	70	48	55	8	12	44	47	47	57	24	25	0.966	0.951	0.024	0.012	3.8	3.92	-0.11	-0.04
22	2	48	14	44	1	2	2	2	1	2	2	1	2	40	0	31	20	39	34	-0.35	-0.13	7	5	-0.29	20	7	-0.65	20	17	54	58	50	61	12	12	50	50	40	45	23	23	0.922	0.859	0.202	0.488	2.25	1.11	-0.15	0.07
35	3	62	6	25	1	1	2	2	2	2	2	2	2	30	0	29	18	39	29	-0.38	-0.26	8	4	-0.5	10	4	-0.6	45	34	146	138	39	45	8	10	41	45	19	28	18	15	0.744	0.908	0.286	0.143	1.22	2.4	-0.24	-0.05
23	2	61	5	36	1	2	2	2	2	2	1	2	2	90	80	32	32	51	51	0	0	11	15	0.36	6	14	1.33	38	22	95	97	39	31	5	5	43	33	38	38	16	14	0.957	0.96	0.143	0.071	2.78	3.21	-0.42	0.02
24	4	65	8	37	1	2	2	2	2	1	2	2	2	60	80	26	32	41	55	0.23	0.34	10	13	0.3	10	16	0.6	40	40	138	210	51	40	15	13	50	48	40	34	15	15	999	999	999	999	999	999	0	0.52
18	4	65	8	25	2	2	2	2	2	2	2	2	2	60	80	36	29	38	48	-0.19	0.26	13	16	0.23	14	17	0.21	49	124	169	190	36	40	8	8	43	40	25	28	15	12	0.931	0.943	0.345	0.274	1.88	2.18	0.38	0.12
9	1	53	5	32	2	2	2	2	2	2	2	1	2	30	50	25	25	32	37	0	0.16	6	7	0.17	4	8	1	70	36	95	84	39	37	5	7	46	41	29	18	14	12	0.922	999	0.202	999	2.25	999	-0.49	-0.12
36	2	44	4	22	2	2	2	2	2	2	2	2	2	50	80	31	29	48	57	-0.06	0.19	8	12	0.5	15	25	0.67	22	30	48	85	59	54	12	8	50	48	35	33	17	19	0.92	0.957	0.036	0.024	3.2	3.7	0.36	0.37
21	2	40	11	27	2	2	2	2	2	2	2	2	2	50	50	20	20	28	36	0	0.29	9	14	0.56	0	0	999	30	26	46	53	64	65	15	15	50	48	48	46	20	24	0.865	0.945	0.107	0.036	2.34	3.4	-0.13	0.15
10	2	53	3	32	2	2	2	2	2	2	2	2	2	60	100	18	21	34	32	0.17	-0.06	6	6	0	11	10	-0.09	44	40	99	106	40	38	8	8	47	43	34	37	13	12	0.917	0.905	0.048	0.095	3.05	2.62	-0.09	0.07
33	2	57	11	35	1	2	1	2	2	2	1	1	2	50	70	38	26	49	51	-0.32	0.04	11	15	0.36	9	10	0.11	22	22	45	37	46	51	12	10	49	48	35	28	20	22	0.917	0.928	0.131	0.071	2.5	2.93	0	-0.18
12	4	37	7	33	2	2	2	2	2	2	2	2	2	80	100	43	35	57	55	-0.19	-0.04	5	11	0.69	13	5	-0.62	36	28	74	76	43	47	8	7	35	30	43	34	16	16	0.94	0.957	0.024	0.012	3.53	3.98	-0.22	0.03
14	2	42	8	26	2	2	2	2	2	2	2	2	2	40	60	37	25	42	30	-0.32	-0.29	8	10	0.25	17	20	0.18	35	33	89	91	38	50	8	6	43	45	30	25	12	10	0.963	0.966	0.012	0.012	4.04	4.08	-0.06	0.02
20	3	50	8	36	1	2	2	2	1	2	2	2	2	60	80	20	24	30	43	0.2	0.43	8	12	0.5	12	17	0.42	43	61	164	146	55	42	14	6	45	37	35	30	19	15	0.606	0.704	0.393	0.357	0.54	0.9	0.42	-0.11
28	2	65	6	35	1	2	2	2	2	1	2	1	2	60	80	27	25	47	46	-0.07	-0.02	10	11	0.1	15	19	0.27	142	102	213	215	44	44	9	7	46	44	20	23	9	8	0.71	0.891	0.19	0.107	1.43	2.47	-0.28	0.01
30	5	46	4	20	2	2	2	2	2	2	2	2	2	60	80	24	25	35	39	0.04	0.11	10	12	0.2	6	3	-0.5	30	28	63	72	33	36	5	4	37	36	26	18	18	14	0.796	0.644	0.274	0.417	1.43	0.58	-0.07	0.14
2	2	61	9	23	2	2	2	2	2	2	2	2	2	40	80	44	30	46	71	-0.32	0.54	3	9	0.69	11	17	0.55	26	34	90	151	39	11	8	1	46	37	28	21	11	11	0.813	0.69	0.083	0.071	2.27	1.96	0.31	0.37
31	2	56	4	36	1	2	2	2	2	1	2	2	2	30	80	26	27	48	57	0.04	0.19	7	7	0	18	32	0.78	91	85	240	258	21	25	4	3	27	30	21	21	8	13	999	999	999	999	999	999	-0.07	0.08
16	3	57	5	22	2	2	2	2	2	2	2	2	2	40	90	26	24	37	42	-0.08	0.14	7	9	0.29	13	15	0.15	49	70	96	111	24	36	1	6	44	48	16	28	13	14	0.704	0.805	0.071	0.083	2	2.24	0.43	0.16
4	2	65	11	31	1	1	2	2	2	2	2	1	2	70	90	26	30	47	61	0.15	0.3	14	15	0.07	4	15	2.75	63	69	122	131	45	32	3	3	30	32	25	34	12	12	0.848	0.609	0.179	0.25	1.95	0.95	0.1	0.07
6	5	57	8	31	1	2	2	2	2	2	2	2	2	20	60	31	28	37	41	-0.1	0.11	6	5	-0.17	17	19	0.12	35	45	85	114	46	31	10	6	42	41	16	11	12	10	0.779	0.905	0.345	0.19	1.17	2.19	0.29	0.34
[truncated: 17 more columns]

## Sheet: Captions
Variable	Label	Values
Code	Code of participant's protocol
ChemoGroup	Chemotherapy schema	1=AC (doxorubicin plus cyclophosphamide); 2=ACT (doxorubicin plus cyclophosphamide followed by weekly paclitaxel); 3=ACTH (doxorubicin plus cyclophosphamide followed by paclitaxel plus trastuzumab); 4=TAC (docetaxel, doxorubicin, and cyclophosphamide); 5=TC (docetaxel plus cyclophosphamide)
Age	Participant's age
YearsStudy	Participant's years of formal education
BMI	Body mass index
SAH	Systemic arterial hypertension	1=Yes; 2=No
Thyroid	Thyroid disorder (hypo or hyperthyroidism)	1=Yes; 2=No
DM	Diabetes Mellitus	1=Yes; 2=No
Infarct	History of myocardial infarction	1=Yes; 2=No
Asthma	Asthma	1=Yes; 2=No
SSRI	In use of selective sereotonin reuptake inhibitor depressant	1=Yes; 2=No
Tricyclic	In use of tricyclic antidepressant	1=Yes; 2=No
Benzo	In use of benzodiazepines	1=Yes; 2=No
Antipsyc	In use of antipsychotic medication	1=Yes; 2=No
VASPain1	Visual-analogue scale (0 - 10) for pain Baseline
VASPain2	Visual-analogue scale (0 - 10) for pain
TotalEORTC231	European Organization for Research and Treatment of Cancer (23 items) Total score Baseline
TotalEORTC232	European Organization for Research and Treatment of Cancer (23 items) Total score Post-treatment
TotalEORTCQLQ301	European Organization for Research and Treatment of Cancer (30 items) Total score Baseline
TotalEORTCQLQ302	European Organization for Research and Treatment of Cancer (30 items) Total score Post-treatment
EORTC23Delta	Variation (delta) from post-treatment to pre-treatment of Total EORTC23
EORTCQLQ30Delta	Variation (delta) from post-treatment to pre-treatment of Total EORTC30
TotalPSQI1	Pittsburgh sleep-quality index Total score Baseline
TotalPSQI2	Pittsburgh sleep-quality index Total score Post-treatment
PSQIDeltaN	Variation (delta) from post-treatment to pre-treatment of TotalPSQI
TotalBDI1	Beck Depression Inventory (BDI-II) Total score Baseline
TotalBDI2	Beck Depression Inventory (BDI-II) Total score Post-treatment
BDIDelta	Variation (delta) from post-treatment to pre-treatment of BDI-II
TMTATime1	Trail Making Test - Time of completion Part A Baseline
TMTATime2	Trail Making Test - Time of completion Part A Post-treatment
TMTBTime1	Trail Making Test - Time of completion Part B Baseline
TMTBTime2	Trail Making Test - Time of completion Part B Post-treatment
RAVLTA1_A51	Rey Auditory Verbal Learning Test - Sum of List A1 to A5 Baseline
RAVLTA1_A52	Rey Auditory Verbal Learning Test - Sum of List A1 to A5 Post-treatment
RAVLTA71	Rey Auditory Verbal Learning Test - List A7 Baseline
RAVLTA72	Rey Auditory Verbal Learning Test - List A7 Post-treatment
RAVLTTotalRecog1	Rey Auditory Verbal Learning Test - Total Recognition Baseline
RAVLTTotalRecog2	Rey Auditory Verbal Learning Test - Total Recognition Post-treatment
COWATOrt1	Controlled Oral Word Association Test - Total words for ortographic criteria Baseline
COWATOrt2	Controlled Oral Word Association Test - Total words for ortographic criteria Post-treatment
COWATSem1	Controlled Oral Word Association Test - Total words for semantic criteria Baseline
COWATSem2	Controlled Oral Word Association Test - Total words for semantic criteria Post-treatment
GNGHit1	Go-No Go task - Total of hits Baseline
GNGHit2	Go-No Go task - Total of hits Post-treatment
GNGFA1	Go-No Go task - Total of false alarms Baseline
GNGFA2	Go-No Go task - Total of false alarms Post-treatment
GNGDprime1	Go-No Go task - Discrimination index Baseline
GNGDprime2	Go-No Go task - Discrimination index Post-treatment
TMTATimeDeltaN	Variation (delta) from post-treatment to pre-treatment of TMTATime
TMTBTimeDeltaN	Variation (delta) from post-treatment to pre-treatment of TMTBTime
RAVLTA1_A5Delta	Variation (delta) from post-treatment to pre-treatment of RAVLTA1_A5
RALVTA7DeltaN	Variation (delta) from post-treatment to pre-treatment of RAVLTA7
RALVTRecogDelta	Variation (delta) from post-treatment to pre-treatment of RAVLTTotalRecog
COWATOrtDelta	Variation (delta) from post-treatment to pre-treatment of COWATOrt
COWATSemDelta	Variation (delta) from post-treatment to pre-treatment of COWATSem
GNGHitDelta	Variation (delta) from post-treatment to pre-treatment of GNGHit
GNGFADelta	Variation (delta) from post-treatment to pre-treatment of GNGFA
GNGDprimeDelta	Variation (delta) from post-treatment to pre-treatment of GNGDprime
TrkB1	Serum levels of Tropomyosin receptor kinase B Baseline
TrkB2	Serum levels of Tropomyosin receptor kinase B Post-treatment
BDNF1	Serum levels of Brain Derived Neurotrophic Factor Baseline
BDNF2	Serum levels of Brain Derived Neurotrophic Factor Post-treatment
S100B1	Serum levels of S100 calcium-binding protein B Baseline
S100B2	Serum levels of S100 calcium-binding protein B Post-treatment
TrkBDeltaN	Variation (delta) from post-treatment to pre-treatment of TrkB
BDNFDelta	Variation (delta) from post-treatment to pre-treatment of BDNF
S100BDeltaN	Variation (delta) from post-treatment to pre-treatment of S100B
